# Supplementary material for: Application of Cyclocarya paliurus–Kiwifruit Composite Fermented to Enhance Antioxidant Capacity, Flavor, and Sensory Characteristics of Kiwi Wine
Source: Molecules. 2023 Dec 20;29(1):32. doi: 10.3390/molecules29010032 (PMC10780096; doi:10.3390/molecules29010032)
Supplement: Supplementary file 1 [file molecules-29-00032-s001.zip]

Archive with 1 entries (1 files):
- molecules-2740038-supplementary.pdf
